# Supplementary material for: Drosophila hamlet mediates epithelial tissue assembly of the reproductive system
Source: eLife. 2025 Jul 4;13:RP104164. doi: 10.7554/eLife.104164 (PMC12227202; doi:10.7554/eLife.104164)
Supplement: Figure 1—figure supplement 1—source data 2. [file elife-104164-fig1-figsupp1-data2.zip]

Archive with 2 entries (1 files):
- Figure1-figure supplement 1-source sata2/
- Figure1-figure supplement 1-source sata2/Figure1-figure supplement 1C-Source Data2_labelled.tif
